# Supplementary material for: Telemedicine in Oral and Maxillofacial Surgery: A Narrative Review of Clinical Applications, Outcomes and Future Directions
Source: J Clin Med. 2026 Jan 7;15(2):452. doi: 10.3390/jcm15020452 (PMC12842303; doi:10.3390/jcm15020452)
Supplement: Supplementary file 1 [file jcm-15-00452-s001.zip]

Archive with 1 entries (1 files):
- jcm-4058646-supplementary.pdf
